# Supplementary material for: A multi-mineral intervention to improve disease-related and mechanistic biomarkers in ulcerative colitis patients: Results from a randomized trial
Source: PLoS One. 2025 Dec 8;20(12):e0337408. doi: 10.1371/journal.pone.0337408 (PMC12685183; doi:10.1371/journal.pone.0337408)
Supplement: S3 Table — (XLSX) [file pone.0337408.s006.xlsx]

## Sheet: S3 Table
	Supplement Table 3. Disease status and ongoing treatment log
	Subject ID	Assignment	Age (Y)	Gender	Year of Diagnosis	Geography	Current IBD Medications	Last Flare	Pre-Study Colonoscopy Report	Most recent Pre-Study Pathology Report
	Subject 1	Placebo	21	F	2014	Pancolitis	Tofacitinib (oral)	2019	Granularity in the entire colon	Active ulcerative pancolitis
	Subject 2	Placebo	31.4	M	2011	NA	Mesalamine oral & suppository (Except last 3 weeks of 180-d visit)	NA	NA	NA
	Subject 3	Placebo	28.3	F	2013	Pancolitis	Mesalamine, Mercaptopurine (oral)	2019	moderately active ulcerative pancolitis	Ulcerative pancolitis
	Subject 4	Placebo	54.9	F	2000	Left-sided	Mesalamine enema, Sulfasalazine oral	2019	Ulcerative colitis in objective remission.	Quiescent chronic colitis - SC, Rec
	Subject 5	Placebo	60.4	M	1999	Left-sided	Mesalamine (oral)	2020	Ulcerative colitis in endoscopic remission. Granularity in the Rec.	lymphoid aggregate - Rec. no significant abnormality
	Subject 6	Placebo	34.5	M	NA	Pancolitis	Mesalamine (oral)	2019	Granularity and altered vascular pattern throughout the colon	Active chronic pancolitis identical to ulcerative pancolitis
	Subject 7	Placebo	47.6	F	2006	NA	Mesalamine (oral)	2006	quiescent colitis	No significant abnormality
	Subject 8	Placebo	29.3	M	2017	Rec, SC	Azathioprine (oral), Vedolizumab (IV)	2019	Normal	Inflammatory pseudopolyp - Rec
	Subject 9	Placebo	28.4	F	2015	Pancolitis	Infliximab (IV), vedolizumab (IV), Prednisone (oral)* & Hydrocortisone (enema)*	2019	Mild, scattered patches of erythema	Quiescent chronic colitis
	Subject 10	Placebo	43.4	F	2015	Pancolitis	Mesalamine (oral)	2016	Endoscopically quiescent (healed) ulcerative colitis. Mayo score 0	Chronic quiescent colitis
	Subject 11	Placebo	42.9	F	1997	Pancolitis	Mesalamine (oral)	2014	Inactive (Mayo Score 0) quiescent ulcerative colitis	Quiescent chronic colitis - LC, Rec
	Subject 12	Placebo	21.7	M	2014	Pancolitis	Azathioprine (oral), Infliximab (IV)	2015	Diffuse active colitis. pancolitis	Diffuse active chronic colitis consistent with ulcerative pancolitis.
	Subject 13	Placebo	79.1	F	1988	LC	Mesalamine (oral)	2018	Endoscopically quiescent left sided UC, Mayo 0	No significant abnormality
	Subject 14	Placebo	43	F	1998	LC	Mesalamine suppository	2019	Moderate inflammation in Rec (last 2 cm)	Chronic quiescent colitis (SC), Chronic colitis with mild activity (Rec)
	Subject 15	Placebo	37.1	F	2000	NA	Vedolizumab IV	NA	No significant abnormality	No significant abnormality
	Subject 16	Placebo	47.8	M	2014	NA	Mesalamine (oral)	NA	Endoscopically quiescent ulcerative pancolitis	TC: Serrated changes, LC: Polypoid low-grade dysplasia
	Subject 17	Aquamin	31.4	F	2011	Pancolitis	Azathioprine (oral), Infliximab (IV)	2018	Mild (Mayo Score 1) ulcerative colitis, in remission	Quiescent ulcerative colitis (LC)
	Subject 18	Aquamin	58	F	1992	Pancolitis	No active treatment (Allergic to Azathioprine and Sulfa)	2012	No significant abnormalities	No significant abnormalities
	Subject 19	Aquamin	62.1	F	2016	NA	Tofacitinib (oral)	2019	Erythematous, granular, scarred and vascular-pattern-decreased mucosa -SC; Rec	Quiescent colitis with mucosal scar -SC
	Subject 20	Aquamin	33.2	M	2009	Pancolitis	Infliximab (IV)	2018	severe ulcerative pancolitis (Mayo 3 endoscopic subscore)	Ulcerative pancolitis
	Subject 21	Aquamin	28.4	F	2010	NA	Sulfasalazine (oral), Vedolizumab (IV-SOS)	2012	mildly active ulcerative pancolitis	Quiescent ulcerative colitis
	Subject 22	Aquamin	27.5	M	2012	TC	Infliximab IV-SOS (Last 3 weeks - no Rx due to medical insurance issues)	2012	Ulcerative colitis in near complete remission	Quiescent ulcerative colitis
	Subject 23	Aquamin	35.9	M	2003	NA	Ustekinumab (IV & Subcutaneous), later added Budesonide (oral) & Prednisone (oral)*	2020	Endoscopically mild to moderately active ulcerative colitis	Patchy active chronic colitis - TC, LC, Rec
	Subject 24	Aquamin	68.6	M	1978	Pancolitis	No active treatment	NA	NA	NA
	Subject 25	Aquamin	74.7	F	1990	Pancolitis	Mesalamine (Suppository), Sulfasalazine (oral)	2018	Endoscopically quiescent ulcerative	Quiescent ulcerative colitis
	Subject 26	Aquamin	61.1	F	2016	Rec, SC	Mesalamine (oral)	2016	Endoscopically quiescent (healed) ulcerative colitis	No significant abnormality
	Subject 27	Aquamin	25.6	M	2011	Pancolitis	Balsalazide (oral), Infliximab (IV)	2015	No significant abnormality	quiescent chronic colitis
	Subject 28	Aquamin	63.2	F	1993	Pancolitis	Infliximab (IV), Mesalamine (oral)	2012	Mild (Mayo Score 1) pancolitis	No significant abnormality
		*Started during study participation due to a flare.
		Pre-study colonoscopies were performed by each participant’s personal gastroenterologist as part of standard of care, several weeks to months prior to study enrollment. The most recent colonoscopy reports were reviewed to confirm the diagnosis of UC and determine study eligibility. No colonoscopies were performed specifically as part of this study.
		NA: Information not available in electronic record; IV: Intravenous; SOS: As needed; Rec: Rectum; SC: Sigmoid colon: TC: Transverse colon; LC: Left colon
		Subject IDs are fictitious
